# Supplementary material for: Network pharmacology analysis and experimental validation elucidate the protective mechanisms of BYHWD against hypoxia/reoxygenation-induced endothelial cell injury
Source: Front Med (Lausanne). 2025 Dec 19;12:1704873. doi: 10.3389/fmed.2025.1704873 (PMC12757250; doi:10.3389/fmed.2025.1704873)
Supplement: Supplementary file 1 [file Table_1.xls]

## Sheet: Sheet1
Herb	Active components	Target	Herb	Active components	Target
A1	Acetylcholinesterase	ACHE	DL13	Protein CBFA2T1	RUNX1T1
A1	Beta-1 adrenergic receptor	ADRB1	DL13	Runt-related transcription factor 2	RUNX2
A2	Beta-2 adrenergic receptor	ADRB2	DL13	Retinoic acid receptor RXR-alpha	RXRA
A2	RAC-alpha serine/threonine-protein kinase	AKT1	DL13	E-selectin	SELE
A2	Polyunsaturated fatty acid 5-lipoxygenase	ALOX5	DL13	Plasminogen activator inhibitor 1	SERPINE1
A2	Androgen receptor	AR	DL13	NAD-dependent protein deacetylase sirtuin-1	SIRT1
A2	Apoptosis regulator BAX	BAX	DL13	Sodium-dependent dopamine transporter	SLC6A3
A2	Apoptosis regulator Bcl-2	BCL2	DL13	Sodium-dependent serotonin transporter	SLC6A4
A2	Bcl-2-like protein 1	BCL2L1	DL13	Antileukoproteinase	SLPI
A2	Baculoviral IAP repeat-containing protein 5	BIRC5	DL13	Superoxide dismutase [Cu-Zn]	SOD1
A2	Caspase-3	CASP3	DL13	Osteopontin	SPP1
A2	Caspase-8	CASP8	DL13	Signal transducer and activator of transcription 1-alpha/beta	STAT1
A2	Caspase-9	CASP9	DL13	Transforming growth factor beta-1 proprotein [Cleaved into: Latency-associated peptide	TGFB1
A2	Caveolin-1	CAV1	DL13	Thrombomodulin	THBD
A2	C-C motif chemokine 2	CCL2	DL13	Tumor necrosis factor	TNF
A2	Cyclin-A2	CCNA2	DL13	DNA topoisomerase 1	TOP1
A2	G2/mitotic-specific cyclin-B1	CCNB1	DL13	DNA topoisomerase 2-alpha	TOP2A
A2	G1/S-specific cyclin-D1	CCND1	DL13	Cellular tumor antigen p53	TP53
A2	CD40 ligand	CD40LG	DL13	Vascular cell adhesion protein 1	VCAM1
A2	Cyclin-dependent kinase inhibitor 1	CDKN1A	DL13	Vascular endothelial growth factor A, long form	VEGFA
A2	Serine/threonine-protein kinase Chk1	CHEK1	DL13	Xanthine dehydrogenase/oxidase [Includes: Xanthine dehydrogenase	XDH
A2	Serine/threonine-protein kinase Chk2	CHEK2	DL15	Catalase	CAT
A2	Muscarinic acetylcholine receptor M3	CHRM3	DL16	Monocyte differentiation antigen CD14	CD14
A2	Inhibitor of nuclear factor kappa-B kinase subunit alpha	CHUK	DL16	Cytochrome c	CYCS
A2	Collagen alpha-1	COL1A1	DL16	Lipopolysaccharide-binding protein	LBP
A3	Collagen alpha-1	COL3A1	DL16	Amine oxidase [flavin-containing] A	MAOA
A3	C-reactive protein [Cleaved into: C-reactive protein	CRP	DL16	Mineralocorticoid receptor	NR3C2
A3	Cathepsin D	CTSD	DL16	Glucocorticoid receptor	NR3C1
A3	C-X-C motif chemokine 10	CXCL10	DL18	Phospholipid-transporting ATPase ABCA1	ABCA1
A3	C-X-C motif chemokine 2	CXCL2	DL18	ATP-dependent translocase ABCB1	ABCB1
A3	Interleukin-8	CXCL8	DL18	Multidrug resistance-associated protein 1	ABCC1
A3	Cytochrome P450 1A1	CYP1A1	DL18	Low molecular weight phosphotyrosine protein phosphatase	ACP1
A3	Cytochrome P450 1A2	CYP1A2	DL18	Adenosine deaminase	ADA
A3	Cytochrome P450 3A4	CYP3A4	DL2	Adiponectin	ADIPOQ
A3	Dipeptidyl peptidase 4	DPP4	DL2	Aldehyde dehydrogenase, mitochondrial	ALDH2
A3	Transcription factor E2F1	E2F1	DL2	Apolipoprotein B-100	APOB
A3	Pro-epidermal growth factor	EGF	DL2	Adenine phosphoribosyltransferase	APRT
A3	Epidermal growth factor receptor	EGFR	DL2	Brain-derived neurotrophic factor	BDNF
A3	Receptor tyrosine-protein kinase erbB-2	ERBB2	DL3	Cyclin-dependent kinase 1	CDK1
A3	Receptor tyrosine-protein kinase erbB-3	ERBB3	DL3	Cyclin-dependent kinase 2	CDK2
A3	Estrogen receptor	ESR1	DL3	Cyclin-dependent kinase 4	CDK4
A3	Tissue factor	F3	DL3	Cholesteryl ester transfer protein	CETP
A3	Coagulation factor VII	F7	DL3	Choline O-acetyltransferase	CHAT
A3	Gap junction alpha-1 protein	GJA1	DL4	Collagen alpha-2	COL1A2
A3	Glycogen synthase kinase-3 beta	GSK3B	DL4	Carboxypeptidase Q	CPQ
A3	Glutathione S-transferase Mu 1	GSTM1	DL4	Early growth response protein 1	EGR1
A3	Glutathione S-transferase P	GSTP1	DL4	Interferon-induced, double-stranded RNA-activated protein kinase	EIF2AK2
A3	Hypoxia-inducible factor 1-alpha	HIF1A	DL4	Fibroblast growth factor 23	FGF23
A3	Heme oxygenase 1	HMOX1	DL4	Protein c-Fos	FOS
A3	Heat shock protein beta-1	HSPB1	DL5	Glucose-6-phosphate 1-dehydrogenase	G6PD
A3	5-hydroxytryptamine receptor 2A	HTR2A	DL6	Glycine amidinotransferase, mitochondrial	GATM
A3	5-hydroxytryptamine receptor 3A	HTR3A	DL6	Pro-glucagon [Cleaved into: Glicentin; Glicentin-related polypeptide	GCG
A3	Intercellular adhesion molecule 1	ICAM1	DL6	Hexokinase-4	GCK
A3	Interferon gamma	IFNG	DL6	Glutaminase kidney isoform, mitochondrial	GLS
A3	Insulin-like growth factor II	IGF2	DL6	Alanine aminotransferase 1	GPT
A3	Insulin-like growth factor-binding protein 3	IGFBP3	DL6	Glutamate receptor ionotropic, NMDA 1	GRIN1
A3	Inhibitor of nuclear factor kappa-B kinase subunit beta	IKBKB	DL6	Glutamate receptor ionotropic, NMDA 2A	GRIN2A
A3	Interleukin-10	IL10	DL6	Glutamate receptor ionotropic, NMDA 2B	GRIN2B
A3	Interleukin-1 alpha	IL1A	DL7	Hepcidin	HAMP
A3	Interleukin-1 beta	IL1B	DL9	Histone deacetylase 6	HDAC6
A3	Interleukin-2	IL2	DL9	Hepatocyte nuclear factor 1-alpha	HNF1A
A3	Interleukin-4	IL4	DL9	Hepatocyte nuclear factor 4-alpha	HNF4A
A3	Interleukin-6	IL6	DL9	Haptoglobin	HP
A3	Insulin receptor	INSR	DL9	Indoleamine 2,3-dioxygenase 1	IDO1
A3	Interferon regulatory factor 1	IRF1	DL9	Transcription factor Jun	JUN
A3	Vascular endothelial growth factor receptor 2	KDR	DL9	Neutrophil gelatinase-associated lipocalin	LCN2
A3	Amine oxidase [flavin-containing] B	MAOB	DL9	Lipoprotein lipase	LPL
A3	Mitogen-activated protein kinase 1	MAPK1	HH3	Lactotransferrin	LTF
A3	Mitogen-activated protein kinase 14	MAPK14	HH5	Mitogen-activated protein kinase 3	MAPK3
A3	Mitogen-activated protein kinase 8	MAPK8	HH6	Serine/threonine-protein kinase mTOR	MTOR
A3	Hepatocyte growth factor receptor	MET	HH6	Methionine synthase	MTR
A3	Interstitial collagenase	MMP1	HH6	Nuclear factor NF-kappa-B p105 subunit	NFKB1
A3	72 kDa type IV collagenase	MMP2	HQ2	Nitric oxide synthase 3	NOS3
A3	Stromelysin-1	MMP3	HQ2	Natriuretic peptides A	NPPA
A3	Matrix metalloproteinase-9	MMP9	HQ2	Natriuretic peptides B	NPPB
A3	Myeloperoxidase	MPO	HQ2	Bile acid receptor	NR1H4
A3	NADH-ubiquinone oxidoreductase chain 6	MT-ND6	HQ2	Phenylalanine-4-hydroxylase	PAH
A3	Myc proto-oncogene protein	MYC	HQ2	Pancreas/duodenum homeobox protein 1	PDX1
A3	Neutrophil cytosol factor 1	NCF1	HQ2	Platelet endothelial cell adhesion molecule	PECAM1
A3	Nuclear receptor coactivator 2	NCOA2	HQ3	Phospholipase A2, membrane associated	PLA2G2A
A3	Nuclear factor erythroid 2-related factor 2	NFE2L2	HQ3	Platelet-activating factor acetylhydrolase	PLA2G7
A3	NF-kappa-B inhibitor alpha	NFKBIA	HQ3	Pro-opiomelanocortin	POMC
A3	Nitric oxide synthase, inducible	NOS2	HQ3	Resistin	RETN
A3	Nuclear receptor subfamily 1 group I member 2	NR1I2	HQ3	Scavenger receptor class B member 1	SCARB1
A3	Nuclear receptor subfamily 1 group I member 3	NR1I3	HQ3	Amiloride-sensitive sodium channel subunit alpha	SCNN1A
A3	Ornithine decarboxylase	ODC1	HQ3	P-selectin	SELP
A3	Oxidized low-density lipoprotein receptor 1	OLR1	HQ3	Excitatory amino acid transporter 2	SLC1A2
A3	Mu-type opioid receptor	OPRM1	HQ3	Excitatory amino acid transporter 1	SLC1A3
A3	Poly [ADP-ribose] polymerase 1	PARP1	HQ3	Solute carrier family 2, facilitated glucose transporter member 2	SLC2A2
A3	Phosphatidylinositol 4,5-bisphosphate 3-kinase catalytic subunit gamma isoform	PIK3CG	HQ3	Protein smoothened	SMO
A3	Tissue-type plasminogen activator	PLAT	HQ3	Proto-oncogene tyrosine-protein kinase Src	SRC
A3	Urokinase-type plasminogen activator	PLAU	HQ3	Tyrosine 3-monooxygenase	TH
A3	Serum paraoxonase/arylesterase 1	PON1	HQ3	Toll-like receptor 2	TLR2
A5	Peroxisome proliferator-activated receptor alpha	PPARA	HQ4	Toll-like receptor 4	TLR4
A5	Peroxisome proliferator-activated receptor gamma	PPARG	HQ4	Tumor necrosis factor receptor superfamily member 1A	TNFRSF1A
A6	Protein kinase C alpha type	PRKCA	HQ4	Tumor necrosis factor receptor superfamily member 1B	TNFRSF1B
CS3	Protein kinase C beta type	PRKCB	HQ4	Transient receptor potential cation channel subfamily V member 1	TRPV1
CS3	Phosphatidylinositol 3,4,5-trisphosphate 3-phosphatase and dual-specificity protein phosphatase PTEN	PTEN	HQ5	Transient receptor potential cation channel subfamily V member 4	TRPV4
CS4	Prostaglandin G/H synthase 1	PTGS1	HQ5	Dicarboxylate carrier SLC25A8	UCP2
CX4	Prostaglandin G/H synthase 2	PTGS2	HQ5	Vimentin	VIM
DL1	Glycogen phosphorylase, muscle form	PYGM	HQ8	Carbonic anhydrase 2	CA2
DL1	RAF proto-oncogene serine/threonine-protein kinase	RAF1	HQ8	Catenin beta-1	CTNNB1
DL11	Ras GTPase-activating protein 1	RASA1	HQ9	Induced myeloid leukemia cell differentiation protein Mcl-1	MCL1
DL11	Retinoblastoma-associated protein	RB1	HQ9	E3 ubiquitin-protein ligase Mdm2	MDM2
DL11	Transcription factor p65	RELA	HQ9	Proliferating cell nuclear antigen	PCNA
